# Supplementary material for: Precision Oncology and Systemic Targeted Therapy in Pseudomyxoma Peritonei
Source: Clin Cancer Res. 2024 Jul 11;30(18):4082–99. doi: 10.1158/1078-0432.CCR-23-4072 (PMC11393541; doi:10.1158/1078-0432.CCR-23-4072)
Supplement: Supplementary Table 1 — Primary and secondary antibodies, commercial provider, reference, and dilution used for WB or IHC. [file ccr-23-4072_supplementary_table_1_suppst1.xlsx]

## Sheet: Supplementary Table 1
Supplementary Table 1: Primary and secondary antibodies, commercial provider, reference, and dilution used for WB or IHC
Primary antibodies	Reference	Source	Dilution
Phospho-EGFR Thr1068	Cell Signaling 2234	Rabbit	1/1000 (WB)
Phospho-p44/42 -MAPK Thr202/Tyr204	Cell Signaling 4376	Rabbit	1/2000 (WB)
EGFR	Cell Signaling 2232	Rabbit	1/1000 (WB)
P44/42 MAPK (ERK1,2)	Cell Signaling 9102	Rabbit	1/2000 (WB)
Vinculin	Sigma V9131	Mouse	1/5000 (WB)
LaminB1	AbCam Ab16048	Rabbit	1/10000 (WB)
Ki-67	Dako M7240 clone MIB-1	Mouse	1/100 (IHC)
Cleaved-Caspase 3	Cell Signaling 9661	Rabbit	1/100 (IHC)
MUC2	BD Biosciences 555926	Mouse	1/100 (IHC)
CDX2	AbCam ab217884	Mouse	1/100 (IHC)
Secondary antibodies	Reference	Source	Dilution
Anti-Rabbit IgG (H+L) HRP Conjugate	Jackson ImmunoResearch 711-035-152	Donkey	1/2000- 1/10000 (WB)
			1/250 (IHC)
Anti-Mouse IgG (H+L) HRP Conjugate	ThermoFisher G21040	Goat	1/5000 (WB)
			1/250 (IHC)
Supplementary Table 1: Primary and secondary antibodies, commercial provider, reference, and dilution used for WB and IHC. In this table we indicate the primary and secondary antibodies name, commercial provider, reference, and dilutions used for Western Blot (WB) and immunohistochemistry (IHC).
