# Supplementary material for: Precision Oncology and Systemic Targeted Therapy in Pseudomyxoma Peritonei
Source: Clin Cancer Res. 2024 Jul 11;30(18):4082–99. doi: 10.1158/1078-0432.CCR-23-4072 (PMC11393541; doi:10.1158/1078-0432.CCR-23-4072)
Supplement: Supplementary Table 2 — Primer sets of target genes. [file ccr-23-4072_supplementary_table_2_suppst2.xlsx]

## Sheet: Supplementary Table 2
Supplementary Table 2: Primer sets of target genes
Target gene	Forward sequence	Reverse sequence
KRAS-G12-13	agcgtcgatggaggagtttg	aagaatggtcctgcaccagtaa
KRAS-A146	agacacaaaacaggctcagga	gcagtaccatggacactggat
BRAF-V600	agccccaaaaatcttaaaagcagg	gcagcatctcagggccaaaa
Supplementary Table 2: Primer sets of target genes. In this table we indicate the sequence of the primer forward and reverse used for amplifying the region of the codon G12-13 and A146 in KRAS, and V600 in BRAF genes.
