# Supplementary material for: Precision Oncology and Systemic Targeted Therapy in Pseudomyxoma Peritonei
Source: Clin Cancer Res. 2024 Jul 11;30(18):4082–99. doi: 10.1158/1078-0432.CCR-23-4072 (PMC11393541; doi:10.1158/1078-0432.CCR-23-4072)
Supplement: Supplementary Table 3 — Expanded clinicopathological parameters and preclinical models established from PMP patients enrolled in the study. [file ccr-23-4072_supplementary_table_3_suppst3.xlsx]

## Sheet: Supplementary Table3
Supplementary Table 3: Expanded clinicopathological parameters and preclinical models established from PMP patients enrolled in the study
Clinical data													PMP-PDO		oPMP-PDX		sPMP-PDX		PMP-PDXO
Patient	Sex	Age	PCI	Hospital	Sample Code	Origin of the disease	Tissue of origin	Site of origin of the sample	Grade	% tumor cells in patient sample (H&E)	HIPEC	PFS after the first HIPEC (months)	Processed samples	Established	Implanted sample	Established	Implanted sample	Established	Processed samples	Established
1	Female	72	33	Broggi	PMP1.1	Appendix	Omentum	Peritoneal desease	G1	1	HIPEC with oxaliplatin 460 mg/m2 (30 minutes)	19 months	o-PMP1.1	No	p-PMP1.1	No
	Female			Broggi	PMP1.2		Ovarian metastasis	Peritoneal desease	G1	1			o-PMP1.2	Yes	p-PMP1.2	Yes				na
	Female			Broggi	PMP1.3		Small intestine metástasis	Peritoneal desease	G1	1			o-PMP1.3	No	p-PMP1.3	No
	Female			Broggi	PMP1.4		Pelvic peritoneum	Peritoneal desease	G1	1			o-PMP1.4	No	p-PMP1.4	No
	Female			Broggi	PMP1.5		Cecal appendix	Primary	LAMN	5			o-PMP1.5	Yes	p-PMP1.5	No
2	Female	67	29	Broggi	PMP2.1	Appendix	Intra-abdominal mucin	Peritoneal desease	Acellular mucin	0	HIPEC with oxaliplatin 460 mg/m2 (30 minutes)	na	o-PMP2.1	No	p-PMP2.1	No
				Broggi	PMP2.2		Intra-abdominal mucin	Peritoneal desease	Acellular mucin	0			o-PMP2.2	No	p-PMP2.2	No
				Broggi	PMP2.3		Right diaphragm	Peritoneal desease	Acellular mucin	0			o-PMP2.3	No	p-PMP2.3	No
				Broggi	PMP2.4		Omentum	Peritoneal desease	Acellular mucin	0			o-PMP2.4	No	p-PMP2.4	No
				Broggi	PMP2.5		Pelvic peritoneum	Peritoneal desease	Acellular mucin	0			o-PMP2.5	No	p-PMP2.5	No
				Broggi	PMP2.6		Appendix	Primary	LAMN	0			o-PMP2.6	No	p-PMP2.6	No
3	Male	62	27	Broggi	PMP3.1	Appendix	Omentum	Peritoneal desease	G1	3	HIPEC with oxaliplatin 460 mg/m2 (30 minutes)	15 months	o-PMP3.1	No	p-PMP3.1	Yes	s-PMP3.1	No	po-PMP3.1	Yes
	Male			Broggi	PMP3.2		Lesser Curve Gastric	Peritoneal desease	G1	1			o-PMP3.2	No	p-PMP3.2	No
	Male			Broggi	PMP3.3		Left peritoneum	Peritoneal desease	G1	5			o-PMP3.3	No	p-PMP3.3	No
	Male			Broggi	PMP3.4		Pelvic peritoneum	Peritoneal desease	G1	1			o-PMP3.4	No	p-PMP3.4	No
	Male			Broggi	PMP3.5		Cecal appendix	Primary	HAMN	1			o-PMP3.5	No	p-PMP3.5	Yes			po-PMP3.5	Yes
4	Female	76	22	Broggi	PMP4.1	Appendix	Peritoneal mucus	Peritoneal desease	Acellular mucin	0	HIPEC with oxaliplatin 460 mg/m2 (30 minutes)	44 months*	o-PMP4.1	No		na
	Female			Broggi	PMP4.2		Right diaphragm	Peritoneal desease	Acellular mucin	0			o-PMP4.2	No		na
	Female			Broggi	PMP4.3		Pelvis	Peritoneal desease	Acellular mucin	0			o-PMP4.3	No		na
	Female			Broggi	PMP4.4		Cecal appendix	Peritoneal desease	LAMN	0			o-PMP4.4	No		na
	Female			Broggi	PMP4.5		Pelvic peritoneum	Peritoneal desease	Acellular mucin	0			o-PMP4.5	No		na
5	Female	69	32	Hospital de Barcelona	PMP5.1	Unknown	Peritoneal metástasis	Peritoneal desease	G3	10	HIPEC with oxaliplatin 460 mg/m2 (30 minutes)	3 months	o-PMP5.1	Yes	p-PMP5.1	Yes	s-PMP5.1	Yes	po-PMP5.1	Yes
	Female			Hospital de Barcelona	PMP5.2		Omentum	Peritoneal desease	G3	3			o-PMP5.2	Yes	p-PMP5.2	Yes			po-PMP5.2	Yes
	Female			Hospital de Barcelona	PMP5.3		Right diaphragm	Peritoneal desease	G3	1			o-PMP5.3	Yes	p-PMP5.3	Yes			po-PMP5.3	Yes
	Female			Hospital de Barcelona	PMP5.4		Pelvis	Peritoneal desease	G3	5			o-PMP5.4	Yes	p-PMP5.4	Yes	s-PMP5.1	Yes	po-PMP5.4	Yes
6	Male	44	32	Broggi	PMP6.1	Appendix	Omentum	Peritoneal desease	G2	5	HIPEC with mitomycin C 26 mg/m2 (90 minutes)	15 months	o-PMP6.1	No	p-PMP6.1	No
	Male			Broggi	PMP6.2		Appendicular tip	Primary	LAMN	1			o-PMP6.2	Yes	p-PMP6.2	No
	Male			Broggi	PMP6.3		Mesentery of small intestine metástasis	Peritoneal desease	G2	10			o-PMP6.3	No	p-PMP6.3	No
	Male			Broggi	PMP6.4		Diaphragm	Peritoneal desease	G2	5			o-PMP6.4	No	p-PMP6.4	No
	Male			Broggi	PMP6.5		Anterior peritoneum	Peritoneal desease	G2	5			o-PMP6.5	No	p-PMP6.5	No
	Male			Broggi	PMP6.6		Appendicular mucin	Peritoneal desease	G1	1				na		na
7	Female	67	5	Hospital Clínic	PMP7.1	Appendix	Right peritoneum diaphragm_1	Peritoneal desease	G1	0	HIPEC with mitomycin C 35 mg/m2 (90 minutes)	37 months*	o-PMP7.1	No	p-PMP7.1	No
	Female			Hospital Clínic	PMP7.2		Right peritoneum diaphragm_2	Peritoneal desease	G1	0			o-PMP7.2	No	p-PMP7.2	No
	Female			Hospital Clínic	PMP7.3		Pelvic metástasis	Peritoneal desease	G1	0			o-PMP7.3	No	p-PMP7.3	No
8	Male	51	2	Broggi	PMP8.1	Appendix	Appendicular tumor	Peritoneal desease	LAMN	0	HIPEC with mitomycin C 35 mg/m2 (90 minutes)	37 months*	o-PMP8.1	No	p-PMP8.1	No
9	Female	39	21	Broggi	PMP9.1	Appendix	Perigastric	Peritoneal desease	Acellular mucin	0	HIPEC with mitomycin C 35 mg/m2 (90 minutes)	36 months*	o-PMP9.1	No	p-PMP9.1	No
	Female			Broggi	PMP9.2	Appendix	Transverse colon metástasis	Peritoneal desease	Acellular mucin	0			o-PMP9.2	No	p-PMP9.2	No
	Female			Broggi	PMP9.3		Small intestine metástasis	Peritoneal desease	Acellular mucin	1			o-PMP9.3	No	p-PMP9.3	No
	Female			Broggi	PMP9.4		Prevesical peritoneum	Peritoneal desease	Acellular mucin	0			o-PMP9.4	No	p-PMP9.4	No
10	Male	52	30	Broggi	PMP10.1	Appendix	Liver metástasis	Peritoneal desease	G1	1	HIPEC with mitomycin C 35 mg/m2 (90 minutes)	18 months	o-PMP10.1	No		na
	Male			Broggi	PMP10.2		Omentum	Peritoneal desease	G1	1			o-PMP10.2	No		na
11	Female	77	na	Hospital de Barcelona	PMP11.1	Appendix	Round hepatic ligament	Peritoneal desease	G1	1	HIPEC with mitomycin C 35 mg/m2 (90 minutes)	33 months*	o-PMP11.1	No		na
	Female			Hospital de Barcelona	PMP11.2		Diaphragm	Peritoneal desease	G1	2			o-PMP11.2	No		na
12	Female	59	22	Broggi	PMP12.1	Appendix	retrogastric metástasis	Peritoneal desease	G2	0	HIPEC with mitomycin C 35 mg/m2 (90 minutes)	33 months*	o-PMP12.1	No		na
	Female??			Broggi	PMP12.2		Pancreas tail	Peritoneal desease	G2	20			o-PMP12.2	Yes		na	s-PMP12.2	No
	Female??			Broggi	PMP12.3		Subhepatic lesion	Peritoneal desease	G1	0			o-PMP12.3	No		na
13	Male	58	22	Broggi	PMP13.1	Appendix	Mesentery of small intestine metastasis 1	Peritoneal desease	G1	10	HIPEC with mitomycin C 35 mg/m2 (90 minutes)	7 months	o-PMP13.1	No		na
	Male			Broggi	PMP13.2		Mesentery of small intestine metástasis 2	Peritoneal desease	G1	2			o-PMP13.2	No		na
	Male			Broggi	PMP13.3		Bladder metástasis	Peritoneal desease	G1	10			o-PMP13.3	No		na
	Male			Broggi	PMP13.4		Metástasis Angle´s Treitz	Peritoneal desease	G1	5			o-PMP13.4	No		na
14	Female	49	3	Broggi	PMP14.1	Appendix	Spleen	Peritoneal desease	G1	5	HIPEC with mitomycin C 35 mg/m2 (90 minutes)	32 months*	o-PMP14.1	Yes		na
	Female			Broggi	PMP14.2	Appendix	Left diaphragm	Peritoneal desease	G1	1			o-PMP14.2	Yes		na
15	Male	56	35	Broggi	PMP15.1	Appendix	Right upper quadrant tumor	Peritoneal desease	G1	0	HIPEC with mitomycin C 35 mg/m2 (90 minutes)	19 months	o-PMP15.1	No		na
	Male			Broggi	PMP15.2		Wall tumor 1	Peritoneal desease	G1	5			o-PMP15.2	Yes		na
	Male			Broggi	PMP15.3		Colon tumor	Peritoneal desease	G1	5			o-PMP15.3	No		na
	Male			Broggi	PMP15.4		Wall tumor 2	Peritoneal desease	G1	5			o-PMP15.4	Yes		na	s-PMP15.4	No
	Male			Broggi	PMP15.5		Small intestine tumor	Peritoneal desease	G1	0			o-PMP15.5	No		na
16	Male	76	na	Broggi	PMP16	Appendix	Appendicular tumor	Primary	LAMN	1	No HIPEC	32 months*	o-PMP16	Yes		na
17	Male	43	29	Broggi	PMP17.1	Appendix	Omentum	Peritoneal desease	G1	1	HIPEC with mitomycin C 35 mg/m2 (90 minutes)	30 months*	o-PMP17.1	Yes		na
	Male			Broggi	PMP17.2		Right subhepatic	Peritoneal desease	G1	5			o-PMP17.2	No		na
	Male			Broggi	PMP17.3		Colon splenic flexure metástasis	Peritoneal desease	G1	5			o-PMP17.3	No		na
	Male			Broggi	PMP17.4	Appendix	Cecal appendix	Primary	LAMN	5				na		na
	Male			Broggi	PMP17.5		Right diaphragm metástasis	Peritoneal desease	G1	0			o-PMP17.5	Yes		na
	Male			Broggi	PMP17.6		Pelvis	Peritoneal desease	G1	1			o-PMP17.6	No		na
18	Female	52	18	Broggi	PMP18.1	Appendix	Parietal metástasis	Peritoneal desease	G1	1	HIPEC with mitomycin C 3.3 mg/m2/L and Cisplatin 25mg/m2/L (60 minutes)	6 months		na		na
	Female			Broggi	PMP18.2		Abdominal wall metástasis	Peritoneal desease	G1	5			o-PMP18.2	Yes		na
	Female			Broggi	PMP18.3	Appendix	Wall metástasis	Peritoneal desease	G1	0			o-PMP18.3	Yes		na	s-PMP18.3	No
	Female			Broggi	PMP18.4		Metastasis between small intestine	Peritoneal desease	G1	0			o-PMP18.4	No		na
19	Female	42	31	Broggi	PMP19.1	Appendix	Diaphragm metástasis	Peritoneal desease	G1	1	HIPEC with mitomycin C 35 mg/m2 (90 minutes)	29 months*	o-PMP19.1	No		na
	Female			Broggi	PMP19.2		Colon mesentery	Peritoneal desease	G1	3			o-PMP19.2	No		na
	Female			Broggi	PMP19.3		Parietocolic I	Peritoneal desease	G1	2			o-PMP19.3	No		na
	Female			Broggi	PMP19.4	Appendix	Small intestine tumor segment	Peritoneal desease	G1	4			o-PMP19.4	No		na
	Female			Broggi	PMP19.5		Parietocolic I3	Peritoneal desease	G1	2				na		na
	Female			Broggi	PMP19.6		Serosa colon	Peritoneal desease	G1	1				na		na
20	Male	71	3	Broggi	PMP20.1	Appendix	Pelvic metastasis 1	Peritoneal desease	G1	0	HIPEC with mitomycin C 35 mg/m2 (90 minutes)	71 months	o-PMP20.1	No		na
	Male			Broggi	PMP20.2		Pelvic metastasis 2	Peritoneal desease	G1	0			o-PMP20.2	No		na
	Male			Broggi	PMP20.3	Appendix	Tumor capsule	Peritoneal desease	G1	5			o-PMP20.3	Yes		na
21	Male	42	33	Broggi	PMP21.1	Appendix	Intra-abdominal mucin	Peritoneal desease	G1	0	HIPEC with mitomycin C 35 mg/m2 (60 minutes)	12 months	o-PMP21.1	No		na
	Male			Broggi	PMP21.2		Left anterior peritoneum	Peritoneal desease	G1	2			o-PMP21.2	No		na
	Male			Broggi	PMP21.3		Omentum	Peritoneal desease	G1	5			o-PMP21.3	Yes		na
	Male			Broggi	PMP21.4		Pericecal tumor	Peritoneal desease	G1	1			o-PMP21.4	No		na
	Male			Broggi	PMP21.5		Pelvic tumor	Peritoneal desease	G1	1			o-PMP21.5	Yes		na
22	Female	68	16	Broggi	PMP22.1	Appendix	Perisplenic mucus	Peritoneal desease	G1	0	HIPEC with mitomycin C 35 mg/m2 (90 minutes)	28 months*		na		na
	Female			Broggi	PMP22.2		Intra-abdominal mucin	Peritoneal desease	G1	0			o-PMP22.2	No		na
	Female			Broggi	PMP22.3		Right diaphragm metástasis	Peritoneal desease	Acellular mucin	1				na		na
	Female			Broggi	PMP22.4		Pelvic metástasis	Peritoneal desease	Acellular mucin	0			o-PMP22.4	No		na
	Female			Broggi	PMP22.5	Appendix	Cecal appendix	Primary	HAMN	1			o-PMP22.5	No		na
23	Male	70	4	Broggi	PMP23.1	Appendix	Glisson´s capsule mucin	Peritoneal desease	Acellular mucin	0	HIPEC with mitomycin C 35 mg/m2 (90 minutes)	28 months*	o-PMP23.1	No		na
	Male			Broggi	PMP23.2		Right diaphragm mucin	Peritoneal desease	Acellular mucin	0			o-PMP23.2	No		na
	Male			Broggi	PMP23.3		Omentum	Peritoneal desease	Acellular mucin	0			o-PMP23.3	No		na
24	Female	60	33	Broggi	PMP24.1	Appendix	Meso-ileal metástasis	Peritoneal desease	G1	5	HIPEC with mitomycin C 35 mg/m2 (90 minutes)	27 months*	o-PMP24.1	Yes		na	s-PMP24.1	No
	Female			Broggi	PMP24.2	Appendix	Cecal appendix	Primary	LAMN	0				na		na
	Female			Broggi	PMP24.3		Omentum	Peritoneal desease	G1	1			o-PMP24.3	Yes		na
	Female			Broggi	PMP24.4		Right diaphragm peritoneum	Peritoneal desease	G1	0			o-PMP24.4	No		na
25	Male	58	25	Broggi	PMP25.1	Appendix	left Iliac fossa parietal peritoneum	Peritoneal desease	G2	7	HIPEC with mitomycin C 35 mg/m2 (90 minutes)	17 months	o-PMP25.1	No		na
	Male			Broggi	PMP25.2		Mesentery of small intestine metástasis	Peritoneal desease	G2	7				na		na
	Male			Broggi	PMP25.3	Appendix	Right abdominal wall metástasis	Peritoneal desease	G2	8				na		na
	Male			Broggi	PMP25.4		Morrison peritoneum	Peritoneal desease	G2	7				na		na
26	Male	na	22	Hospital de Barcelona	PMP26.1	Appendix	Anterior parietal peritoneum	Peritoneal desease	G1	1	HIPEC with mitomycin C 35 mg/m2 (90 minutes)	na	o-PMP26.1	No		na
	Male			Hospital de Barcelona	PMP26.2		Pelvic intraperitoneal mucin	Peritoneal desease	G1	0				na		na
	Male			Hospital de Barcelona	PMP26.3		Appendicular tumor	Primary	LAMN	15				na		na
	Male			Hospital de Barcelona	PMP26.4	Appendix	Appendicular mucin	Peritoneal desease	G1	0				na		na
	Male			Hospital de Barcelona	PMP26.5		Right subdiaphragmatic mucin	Peritoneal desease	G1	2				na		na
	Male			Hospital de Barcelona	PMP26.6		Perisplenic lesion	Peritoneal desease	G1	0				na		na
27	Female	52	0	Broggi	PMP27.1	Appendix	Glisson´s capsule lesion	Peritoneal desease	Acellular mucin	0	HIPEC with mitomycin C 35 mg/m2 (90 minutes)	25 months*		na		na
	Female			Broggi	PMP27.2		Periduodenum lesion	Peritoneal desease	Acellular mucin	5				na		na
	Female			Broggi	PMP27.3		Mesentery of Small intestine	Peritoneal desease	Acellular mucin	0				na		na
	Female			Broggi	PMP27.4		Mesentery of Sigma	Peritoneal desease	Acellular mucin	1				na		na
	Female			Broggi	PMP27.5		Pelvic lesion	Peritoneal desease	Acellular mucin	0				na		na
28	Male	55	3	Broggi	PMP28.1	Appendix	Peritumoral mucin	Peritoneal desease	G1	0	HIPEC with mitomycin C 35 mg/m2 (90 minutes)	10 months		na		na
	Male			Broggi	PMP28.2		Right paravertebral lesion	Peritoneal desease	G1	5			o-PMP28.2	Yes		na
29	Female	64	34	Broggi	PMP29.1	Appendix	Intra-abdominal mucin	Peritoneal desease	G1	15	HIPEC with mitomycin C 35 mg/m2 (90 minutes)	16 months		na		na
	Female			Broggi	PMP29.2		Omentum	Peritoneal desease	G1	7			o-PMP29.2	Yes		na
	Female			Broggi	PMP29.3		Mesentery of small intestine	Peritoneal desease	G1	30				na		na
	Female			Broggi	PMP29.4		Pelvic peritoneum	Peritoneal desease	G1	7			o-PMP29.4	Yes		na
	Female			Broggi	PMP29.5		Round hepatic ligament	Peritoneal desease	G1	5			o-PMP29.5	Yes		na
30	Female	66	26	Broggi	PMP30.1	Appendix	Descending mesocolon metástasis	Peritoneal desease	G1	5	HIPEC with mitomycin C 35 mg/m2 (90 minutes)	24 months*	o-PMP30.1	No		na
	Female			Broggi	PMP30.2		Pelvic tumor	Peritoneal desease	G1	0				na		na
	Female			Broggi	PMP30.3		Pelvic intratumoral mucin	Peritoneal desease	G1	0				na		na
31	Female	73	4	Broggi	PMP31.1	Appendix	Intra-abdominal mucin	Peritoneal desease	Acellular mucin	0	HIPEC with mitomycin C 35 mg/m2 (90 minutes)	24 months*		na		na
	Female			Broggi	PMP31.2		Pelvic peritoneum	Peritoneal desease	Acellular mucin	0				na		na
	Female			Broggi	PMP31.3	Appendix	Right iliac fossa peritoneum	Peritoneal desease	Acellular mucin	0			o-PMP31.3	No		na
	Female			Broggi	PMP31.4		Cecal appendix	Primary	HAMN	1			o-PMP31.4	No		na
32	Female	66	20	Broggi	PMP32.1	Appendix	Abdominal wall tumor metastasis	Peritoneal desease	G2	0	No HIPEC	6 months		na		na
	Female			Broggi	PMP32.2		Entero-vaginal fistula	Peritoneal desease	G2	1			o-PMP32.2	Yes		na
33	Female	72	27	Broggi	PMP33.1	Appendix	Intra-abdominal mucin	Peritoneal desease	G2	60	HIPEC with mitomycin C 35 mg/m2 (90 minutes)	9 months		na		na
	Female			Broggi	PMP33.2	Appendix	Cecal appendix	Primary	HAMN	1			o-PMP33.2	Yes		na
	Female			Broggi	PMP33.3		Ovarian lesion	Peritoneal desease	G2	25			o-PMP33.3	Yes		na
	Female			Broggi	PMP33.4		Omentum	Peritoneal desease	G2	15			o-PMP33.4	Yes		na
	Female			Broggi	PMP33.5		Small intestine metastasis	Peritoneal desease	G2	15				na		na
	Female			Broggi	PMP33.6		Periappendicular lesion	Peritoneal desease	G2	1				na		na
34	Male	47	14	Broggi	PMP34.1	Appendix	Right paracolic metástasis	Peritoneal desease	G1	5	HIPEC with mitomycin C 3.3 mg/m2/L and Cisplatin 25mg/m2/L (60 minutes)	7 months		na		na
	Male			Broggi	PMP34.2		Treitz metástasis	Peritoneal desease	G1	0				na		na
	Male			Broggi	PMP34.3		Inferior mesentery metastasis	Peritoneal desease	G1	1				na		na
	Male			Broggi	PMP34.4		Greater curvature gastric metastasis	Peritoneal desease	G1	1				na		na
	Male			Broggi	PMP34.5		Epiploic appendix	Primary	LAMN	0			o-PMP34.5	No		na
	Male			Broggi	PMP34.6	Appendix	Transverse mesocolon lesion	Peritoneal desease	G1	0			o-PMP34.6	No		na
35	Male	37	34	Broggi	PMP35.1	Appendix	Intra-abdominal mucin	Peritoneal desease	G1	0	HIPEC with mitomycin C 35 mg/m2 (90 minutes)	13 months		na		na
	Male			Broggi	PMP35.2		Omentum	Peritoneal desease	G1	5			o-PMP35.2	Yes		na
	Male			Broggi	PMP35.3		Cecal appendix	Primary	LAMN/HAMN	5				na		na
	Male			Broggi	PMP35.4		Right diaphragm	Peritoneal desease	G1	1			o-PMP35.4	Yes		na
	Male			Broggi	PMP35.5		Mesentery of small intestine	Peritoneal desease	G1	5				na		na
36	Female	46	na	Broggi	PMP36.1	Appendix	Intra-abdominal mucin	Peritoneal desease	Acellular mucin	0	HIPEC with mitomycin C 35 mg/m2 (90 minutes)	22 months*		na		na
	Female			Broggi	PMP36.2		Cecal appendix	Primary	LAMN	1				na		na
	Female			Broggi	PMP36.3		Bilateral peritectomy & bilateral adnexectomy	Peritoneal desease	Acellular mucin	0				na		na
	Female			Broggi	PMP36.4		Omentum	Peritoneal desease	Acellular mucin	0			o-PMP36.4	No		na
37	Male	42	22	Broggi	PMP37.1	Appendix	Mesentery of small intestine metastasis Mid-small intestine metastasis	Peritoneal desease	G1	9	HIPEC with mitomycin C 35 mg/m2 (90 minutes)	12 months		na		na
	Male			Broggi	PMP37.2		Abdominal wall metástasis	Peritoneal desease	G1	0				na		na
	Male			Broggi	PMP37.3		Serosa colon	Peritoneal desease	G1	5				na		na
	Male			Broggi	PMP37.4		Pelvic mass	Peritoneal desease	G1	0			o-PMP37.4	No		na
	Male			Broggi	PMP37.5		Free pelvic mucin	Peritoneal desease	G1	0				na		na
38	Female	73	14	Broggi	PMP38.1	Appendix	Right hemidiaphragm	Peritoneal desease	G1	3	HIPEC with mitomycin C 35 mg/m2 (90 minutes)	20 months*		na		na
	Female			Broggi	PMP38.2		Hepatic round ligament	Primary	LAMN	1				na		na
	Female			Broggi	PMP38.3		Periduodenum lesion	Peritoneal desease	G1	0				na		na
	Female			Broggi	PMP38.4		Transverse colon serous lesion	Peritoneal desease	G1	0				na		na
39	Male	72	10	Broggi	PMP39.1	Appendix	Right diaphragm	Peritoneal desease	G1	5	HIPEC with mitomycin C 35 mg/m2 (90 minutes)	18 months*	o-PMP39.1	Yes		na
	Male			Broggi	PMP39.2	Appendix	Hepatic hilum	Peritoneal desease	G1	1				na		na
	Male			Broggi	PMP39.3		Omentum	Peritoneal desease	G1	1				na		na
	Male			Broggi	PMP39.4		Left pelvic peritoneum	Peritoneal desease	G1	0				na		na
40	Female	49	19	Broggi	PMP40.1	Appendix	Pericolic left encapsulated mucin sample 1	Peritoneal desease	G1	0	HIPEC with mitomycin C 35 mg/m2 (90 minutes)	8 months		na		na
	Female			Broggi	PMP40.2		Pericolic left encapsulated mucin sample 2	Peritoneal desease	G1	5				na		na
	Female			Broggi	PMP40.3	Appendix	Treitz lesion	Peritoneal desease	G1	1			o-PMP40.3	Yes		na
	Female			Broggi	PMP40.4		Inferior mesenteric vein injury	Peritoneal desease	G1	1				na		na
	Female			Broggi	PMP40.5		Tumor capsule	Peritoneal desease	G1	1				na		na
41	Female	60	27	Broggi	PMP41.1	Appendix	Subhepatic right diaphragm	Peritoneal desease	G1	1	HIPEC with mitomycin C 35 mg/m2 (90 minutes)	16 months*		na		na
	Female			Broggi	PMP41.2		Cecal appendix	Primary	LAMN	12			o-PMP41.2	Yes		na
	Female			Broggi	PMP41.3	Appendix	Pelvic peritonectomy	Peritoneal desease	G1	5			o-PMP41.3	Yes	p-PMP41.3	No
	Female			Broggi	PMP41.4		Omentum	Peritoneal desease	G1	1				na	p-PMP41.4	No
42	Female	73	19	Broggi	PMP42.1	Appendix	Subhepatic right diaphragm	Peritoneal desease	G1	5	HIPEC with mitomycin C 35 mg/m2 (90 minutes)	16 months*		na		na
	Female			Broggi	PMP42.2		Glisson´s capsule	Peritoneal desease	G1	5				na		na
	Female			Broggi	PMP42.3		Omentum	Peritoneal desease	G1	5				na		na
	Female			Broggi	PMP42.4	Appendix	Iliohepatic peritoneum	Peritoneal desease	G1	5			o-PMP42.4	Yes		na
	Female			Broggi	PMP42.5		Omentum	Peritoneal desease	G1	10				na		na
	Female			Broggi	PMP42.6		Pericaval lesion	Peritoneal desease	G1	1				na		na
43	Female	65	5	Broggi	PMP43.1	Appendix	Umbilical ligament lesion	Peritoneal desease	G1	5	HIPEC with mitomycin C 35 mg/m2 (90 minutes)	84 months	o-PMP43.1	Yes	p-PMP43.1	No
	Female			Broggi	PMP43.2		Left suprahepatic lesion	Peritoneal desease	G1	5				na		na
44	Female	63	23	Broggi	PMP44.1	Ovarian	Intra-abdominal mucin	Peritoneal desease	G1	na	No HIPEC	9 months		na		na
	Female			Broggi	PMP44.2		Cecal appendix	Primary	LAMN	0				na		na
	Female			Broggi	PMP44.3		Pelvic metástasis	Peritoneal desease	G1	1				na		na
	Female			Broggi	PMP44.4		Subhepatic right diaphragm	Peritoneal desease	G1	2				na		na
45	Male	57	27	Broggi	PMP45.1	Ovarian	Liver surface	Peritoneal desease	G1	0	HIPEC with mitomycin C 35 mg/m2 (90 minutes)	14 months*		na		na
	Male			Broggi	PMP45.2	Appendix	Intra-abdominal mucin	Peritoneal desease	G1	0				na		na
	Male			Broggi	PMP45.3		Omentum	Peritoneal desease	G1	0				na		na
	Male			Broggi	PMP45.4		Terminal ileum surface	Peritoneal desease	G1	0				na		na
46	Male	75	14	Broggi	PMP46.1	Appendix	Intra-abdominal mucin	Peritoneal desease	G1	0	HIPEC with mitomycin C 35 mg/m2 (90 minutes)	14 months*		na		na
	Male			Broggi	PMP46.2		Pelvic peritoneum	Peritoneal desease	G1	0			o-PMP46.2	No		na
	Male			Broggi	PMP46.3	Appendix	Right diaphragm and retrohepatic	Peritoneal desease	G1	0				na		na
	Male			Broggi	PMP46.4		Cecal appendix	Primary	LAMN	0			o-PMP46.4	Yes		na
47	Female	71	31	Broggi	PMP47.1	Appendix	Small intestine serous metástasis	Peritoneal desease	G2	10	HIPEC with mitomycin C 35 mg/m2 (90 minutes)	28 months	o-PMP47.1	No		na
	Female			Broggi	PMP47.2		Mesentery of small intestine metástasis	Peritoneal desease	G2	12				na	p-PMP47.2	No
	Female			Broggi	PMP47.3		Gastric surface	Peritoneal desease	G2	12				na		na
	Female			Broggi	PMP47.4		Omentum	Peritoneal desease	G2	5			o-PMP47.4	Yes	p-PMP47.4	No
	Female			Broggi	PMP47.5		Left iliac fossa wall lesion	Peritoneal desease	G2	5				na	p-PMP47.5	No
48	Male	50	39	Broggi	PMP48.1	Appendix	Intra-abdominal mucin 1	Peritoneal desease	G1	0	HIPEC with mitomycin C 35 mg/m2 (90 minutes)	12 months*		na		na
	Male			Broggi	PMP48.2		Intra-abdominal mucin 2	Peritoneal desease	G1	0				na		na
	Male			Broggi	PMP48.3		Omentum	Peritoneal desease	G1	10			o-PMP48.3	No	p-PMP48.3	No
	Male			Broggi	PMP48.4	Appendix	Right parietocolic	Peritoneal desease	G1	5				na		na
	Male			Broggi	PMP48.5		Ascending colon mesentery	Peritoneal desease	G1	10				na		na
	Male			Broggi	PMP48.6		Pelvic peritoneum	Peritoneal desease	G1	2			o-PMP48.6	No	p-PMP48.6	No
	Male			Broggi	PMP48.7		Mesentery of Small intestine	Peritoneal desease	G1	2				na		na
	Male			Broggi	PMP48.8		Small intestine II	Peritoneal desease	G1	3				na		na
49	Female	60	19	Broggi	PMP49.1	Appendix	Intra-abdominal mucin	Peritoneal desease	G1	25	No HIPEC	71 months		na		na
	Female			Broggi	PMP49.2		Transverse colon tumor capsule	Peritoneal desease	G1	0				na		na
	Female			Broggi	PMP49.3		Small intestine lesion	Peritoneal desease	G1	4				na		na
	Female			Broggi	PMP49.4		Jejunum tumoral capsule	Peritoneal desease	G1	1				na		na
	Female			Broggi	PMP49.5		Mesentery of colon sigmoid	Peritoneal desease	G1	1			o-PMP49.5	No	p-PMP49.5	No
53	Female	43	na	Broggi	PMP53.1	Appendix	Right diaphragm and subhepatic	Peritoneal desease	G2	10	HIPEC with mitomycin C 35 mg/m2 (90 minutes)	4 months*	o-PMP53.1	Yes	p-PMP53.1	Yes			po-PMP53.1	Yes
	Male			Broggi	PMP53.2		Left diaphragm	Peritoneal desease	G2	10				na	p-PMP53.2	na
	Male			Broggi	PMP53.3		Omentum I	Peritoneal desease	G2	25				na		na
	Male			Broggi	PMP53.4	Appendix	Omentum II	Peritoneal desease	G2	10			o-PMP53.4	Yes	p-PMP53.4	na
	Male			Broggi	PMP53.5		Appendicular mucinous tumor	Primary	HAMN	15				na		na
	Male			Broggi	PMP53.6		Ovarian lesion	Peritoneal desease	G2	20				na		na
Supplementary Table 3: Expanded clinicopathological parameters and preclinical models established from PMP patients enrolled in the study. Description of the clinical data of the PMP patients enrolled in the study including patient number, sex, age, the Sugarbaker peritoneal carcinomatosis index (PCI), hospital, sample code, origin of the disease, tissue of origin, site of origin of the sample, g…
