# Supplementary material for: Precision Oncology and Systemic Targeted Therapy in Pseudomyxoma Peritonei
Source: Clin Cancer Res. 2024 Jul 11;30(18):4082–99. doi: 10.1158/1078-0432.CCR-23-4072 (PMC11393541; doi:10.1158/1078-0432.CCR-23-4072)
Supplement: Supplementary Table 4 — Correlation of PMP markers in patient samples and their corresponding organoid model. [file ccr-23-4072_supplementary_table_4_suppst4.xlsx]

## Sheet: Supplementary Table 4
Supplementary Table 4: Correlation of PMP markers in patient samples and their corresponding organoid model
Model	Patient vs organoid	CK20	CDX2	MUC2	CK7	Ki67
PMP5.1	patient	+	+	+	-	+++
PMP5.1	organoid	+	+	+	-	+++
PMP5.4	patient	+	+	+	-	+++
PMP5.4	organoid	+	+	+	-	+++
PMP3.1	patient	+	+	+	-	+
PMP3.1	organoid	+	+	+	-	+
PMP3.5	patient	+	+	+	-	+
PMP3.5	organoid	+	+	+	-	+
PMP18.3	patient	+	+	+	-	+
PMP18.3	organoid	+	+	+	-	++
PMP21.3	patient	+	+	+	+	+
PMP21.3	organoid	+	+	+	+	+
PMP21.5	patient	+	+	+	+	+
PMP21.5	organoid	+	+	+	+	+
PMP24.1	patient	+	+	+	-	+
PMP24.1	organoid	+	+	+	-	+
PMP24.3	patient	+	+	+	-	+
PMP24.3	organoid	+	+	+	-	+
Supplementary Table 4: Correlation of PMP markers in patient samples and their corresponding organoid model. Immunohistochemistry of different PMP markers (CK20, CDX2, MUC2, CK7 and Ki67) performed in patient samples and their corresponding organoid model. Quantifications of the staining are indicated as high (+++), low (+) or negative (–) in the table.
