# Supplementary material for: Precision Oncology and Systemic Targeted Therapy in Pseudomyxoma Peritonei
Source: Clin Cancer Res. 2024 Jul 11;30(18):4082–99. doi: 10.1158/1078-0432.CCR-23-4072 (PMC11393541; doi:10.1158/1078-0432.CCR-23-4072)
Supplement: Supplementary Table 5 — Mutational status of the PMP organoid models used in the study. [file ccr-23-4072_supplementary_table_5_suppst5.xlsx]

## Sheet: Supplementary Table 5
Supplementary Table 5: Mutational status of the PMP organoid models used in the study
Clinical data		Mutational status
Patient	Sample Code	KRAS	GNAS	BRAF	SMAD2	SMAD4	TGFR2	TP53
1	PMP1.5	KRASG13C	GNASR201H	WT	SMAD2S465R	WT	WT	WT
3	PMP3.1	KRASA146T	GNASR201H	WT	WT	WT	WT	WT
	PMP3.5	KRASA146T	GNASR201H	WT	WT	WT	WT	WT
5	PMP5.1	WT	WT	BRAFV600E	WT	SMAD4E538*	WT	TP53G244D
	PMP5.2	WT	WT	BRAFV600E	WT	SMAD4E538*	WT	TP53G244D
12	PMP12.2	KRASG12D	GNASR201H	WT	WT	WT	WT	WT
15	PMP15.4	KRASG12D	GNASR201H	WT	WT	WT	WT	WT
17	PMP17.1	KRASG12D	GNASR201H	WT	WT	WT	WT	WT
	PMP17.5	WT	WT	WT	WT	WT	WT	WT
18	PMP18.2	KRASG12V	GNASR201H	WT	WT	WT	WT	TP53S90fs
	PMP18.3	KRASG12V	GNASR201H	WT	WT	WT	WT	TP53S90fs
21	PMP21.3	KRASG12D	GNASR201H	WT	WT	WT	TGBR2R553H	WT
	PMP21.5	KRASG12D	GNASR201H	WT	WT	WT	TGBR2R553H	WT
24	PMP24.1	KRASG12D	GNASR201H	WT	WT	WT	TGBR2R553L	WT
	PMP24.3	KRASG12D	GNASR201H	WT	WT	WT	TGBR2R553L	WT
28	PMP28.2	KRASG12C	GNASR201H	WT	WT	SMAD4R361C	WT	WT
29	PMP29.2	KRASG12C	GNASR201H	WT	WT	WT	WT	WT
	PMP29.4	KRASG12C	GNASR201H	WT	WT	WT	WT	WT
32	PMP32.2	KRASG12V	GNASR201H	WT	WT	WT	TGBR2K316del	WT
33	PMP33.3	KRASG12D	GNASR201C	WT	WT	WT	WT	WT
35	PMP35.2	KRASG12D	GNASR201C	WT	WT	WT	WT	WT
39	PMP39.1	KRASG12D	GNASR201H	WT	WT	WT	WT	WT
41	PMP41.2	KRASG12D	GNASR201C	WT	WT	WT	WT	WT
	PMP41.3	KRASG12D	GNASR201C	WT	WT	WT	WT	WT
42	PMP42.4	KRASG12D	WT	WT	WT	WT	WT	WT
43	PMP43.1	WT	WT	WT	WT	WT	WT	WT
46	PMP46.4	KRASG12D	WT	WT	WT	WT	TGBR2R553G	WT
47	PMP47.4	KRASG12D	WT	WT	WT	WT	WT	WT
53	PMP53.1	KRASG12D	na	na	na	na	na	na
	PMP53.4	KRASG12D	na	na	na	na	na	na
Supplementary Table 5: Mutational status of the PMP organoid models used in the study. Description of the mutational status of KRAS, GNAS, BRAF, SMAD2, SMAD4, TGFR2 and TP53 of the PMP organoid models used in the study. Patient and sample code are indicated in the table. WT = wild type, na = not applicable.
