# Supplementary material for: Precision Oncology and Systemic Targeted Therapy in Pseudomyxoma Peritonei
Source: Clin Cancer Res. 2024 Jul 11;30(18):4082–99. doi: 10.1158/1078-0432.CCR-23-4072 (PMC11393541; doi:10.1158/1078-0432.CCR-23-4072)
Supplement: Supplementary Table 6 — Validation of druggable targets in the tumor samples from PMP patients by droplet digital PCR (ddPCR). [file ccr-23-4072_supplementary_table_6_suppst6.xlsx]

## Sheet: all samples
Clinical data		Tissue of origin	% tumor cells patient sample (H&E)	% tumor cells patient sample (H&E) ROBERTA	Mutational status
Patient	Sample Code				KRAS	BRAF
1	PMP1.5	Cecal appendix	5	<5	KRASG13D	WT
3	PMP3.1	Omentum	1	<5	KRASA146T	WT
	PMP3.5	Cecal appendix	1	<1	KRASA146T	WT
5	PMP5.1	Peritoneal metástasis	5	5	WT	BRAFV600E
	PMP5.2	Omentum	5	<5	WT	BRAFV600E
12	PMP12.2	Pancreas tail	20	20	KRASG12D	WT
15	PMP15.4	Wall tumor 2	10	5	KRASG12D	WT
17	PMP17.1	Omentum	2	<1	KRASG12D	WT
	PMP17.5	Right diaphragm metástasis	0	<1	WT	WT
18	PMP18.2	Abdominal wall metástasis	5	10	KRASG12V	WT
	PMP18.3	Wall metástasis	0	0	KRASG12V	WT
21	PMP21.1	Free peritoneal mucin	0	0	KRASG12D
	PMP21.3	Omentum	0	<5	KRASG12D	WT
	PMP21.5	Pelvic tumor	1	<1	KRASG12D	WT
24	PMP24.1	Meso-ileal metástasis	0	<5	KRASG12D	WT
	PMP24.3	Omentum	1	<1	KRASG12D	WT
28	PMP28.1	Peritumoral mucin	0	0	KRASG12C
	PMP28.2	Right paravertebral lesion	2	<5	KRASG12C	WT
29	PMP29.1	Free mucin	1	20?	KRASG12C
	PMP29.2	Omentum	3	5	KRASG12C	WT
	PMP29.4	Pelvic peritoneum	2	<5	KRASG12C	WT
32	PMP32.2	Entero-vaginal fistula	1	<1	KRASG12V	WT
33	PMP33.1	Free mucin	10	90	KRASG12D
	PMP33.3	Ovarian lesion	8	50	KRASG12D	WT
35	PMP35.1	Mucin	1	0	KRASG12D
	PMP35.2	Omentum	1	<5	KRASG12D	WT
39	PMP39.1	Right diaphragm	8	<5	KRASG12D	WT
41	PMP41.2	Cecal appendix	15	10	KRASG12D	WT
	PMP41.3	Pelvic peritonectomy	10	<5	KRASG12D	WT
42	PMP42.4	Iliohepatic peritoneum	5	<5	KRASG12D	WT
43	PMP43.1	Umbilical ligament lesion	20	<5	WT	WT
46	PMP46.1	Free mucin	0	0	KRASG12D
	PMP46.4	Cecal appendix	0	0	KRASG12D	WT
47	PMP47.4	Omentum	30	<5	KRASG12D	WT

## Sheet: template drugable targets
	Tissue of origin	% tumor cells patient sample (H&E)	% tumor cells patient sample (H&E) ROBERTA	Mutational status
Sample Code				KRAS	BRAF
PMP5.1	Peritoneal metástasis	5	5	WT	BRAFV600E
PMP5.2	Omentum	5	<5	WT	BRAFV600E
PMP5.3	Right diaphragm	1	<1	WT	BRAFV600E
PMP12.2	Pancreas tail	20	20	KRASG12D	WT
PMP15.4	Wall tumor 2	10	5	KRASG12D	WT
PMP17.1	Omentum	2	<1	KRASG12D	WT
PMP21.1	Free peritoneal mucin	0	0	KRASG12D
PMP21.3	Omentum	0	<5	KRASG12D	WT
PMP21.5	Pelvic tumor	1	<1	KRASG12D	WT
PMP24.1	Meso-ileal metástasis	0	<5	KRASG12D	WT
PMP24.3	Omentum	1	<1	KRASG12D	WT
PMP28.1	Peritumoral mucin	0	0	KRASG12C
PMP28.2	Right paravertebral lesion	2	<5	KRASG12C	WT
PMP29.1	Free mucin	1	20?	KRASG12C
PMP29.2	Omentum	3	5	KRASG12C	WT
PMP29.4	Pelvic peritoneum	2	<5	KRASG12C	WT
PMP33.1	Free mucin	10	90	KRASG12D
PMP33.3	Ovarian lesion	8	50	KRASG12D	WT
PMP35.1	Mucin	1	0	KRASG12D
PMP35.2	Omentum	1	<5	KRASG12D	WT
PMP39.1	Right diaphragm	8	<5	KRASG12D	WT
PMP41.2	Cecal appendix	15	10	KRASG12D	WT
PMP41.3	Pelvic peritonectomy	10	<5	KRASG12D	WT
PMP42.4	Iliohepatic peritoneum	5	<5	KRASG12D	WT
PMP46.1	Free mucin	0	0	KRASG12D
PMP46.4	Cecal appendix	0	0	KRASG12D	WT
PMP47.4	Omentum	30	<5	KRASG12D	WT

## Sheet: FIRST BATCH
Number		Alicuotas
1	PMP21.1	1	Free peritoneal mucin	0	KRASG12D	WT
2	PMP28.1	2	Peritumoral mucin	0	KRASG12C	WT
3	PMP29.1	1	Free mucin	15	KRASG12C	WT
4	PMP33.1	3	Free mucin	60	KRASG12D	WT	Primer test (500ul de moco)
5	PMP35.1	1	Mucin	1	KRASG12D	WT
6	PMP46.1	2	Free mucin	0	KRASG12D	WT	Primer test (500ul de moco)
7	PMP5.3	1	Right diaphragm	1	WT	BRAFV600E
Number
1	PMP17.1	1	Omentum	1	KRASG12D	WT
2	PMP21.5	1	Pelvic tumor	1	KRASG12D	WT
3	PMP24.3	1	Omentum	1	KRASG12D	WT
4	PMP46.4	1	Cecal appendix	0	KRASG12D	WT

## Sheet: SECOND BATCH
Number
1	PMP17.1	Omentum	1	KRASG12D	WT
2	PMP21.5	Pelvic tumor	1	KRASG12D	WT
3	PMP24.3	Omentum	1	KRASG12D	WT
4	PMP46.4	Cecal appendix	0	KRASG12D	WT

## Sheet: THIRD BATCH TISSUE ALL
Number
	Patient	Sample Code	Tissue of origin	Primary vs Peritoneal desease	% tumor cells patient sample (H&E)	Processed samples	Established
1	1	PMP1.1	Omentum	Peritoneal desease	1	o-PMP1.1	No	KRASG13C	WT
2		PMP1.2	Ovarian metastasis	Peritoneal desease	1	o-PMP1.2	Yes	KRASG13C	WT
3		PMP1.3	Small intestine metástasis	Peritoneal desease	1	o-PMP1.3	No	KRASG13C	WT
4		PMP1.4	Pelvic peritoneum	Peritoneal desease	1	o-PMP1.4	No	KRASG13C	WT
5		PMP1.5	Cecal appendix	Primary	5	o-PMP1.5	Yes	KRASG13C	WT
6	3	PMP3.1	Omentum	Peritoneal desease	3	o-PMP3.1	No	KRASA146T	WT
7		PMP3.2	Lesser Curve Gastric	Peritoneal desease	1	o-PMP3.2	No	KRASA146T	WT
8		PMP3.3	Left peritoneum	Peritoneal desease	5	o-PMP3.3	No	KRASA146T	WT
9		PMP3.4	Pelvic peritoneum	Peritoneal desease	1	o-PMP3.4	No	KRASA146T	WT
10		PMP3.5	Cecal appendix	Primary	1	o-PMP3.5	No	KRASA146T	WT
11	5	PMP5.1	Peritoneal metástasis	Peritoneal desease	5	o-PMP5.1	Yes	WT	BRAFV600E
12		PMP5.2	Omentum	Peritoneal desease	3	o-PMP5.2	Yes	WT	BRAFV600E
13		PMP5.3	Right diaphragm	Peritoneal desease	1	o-PMP5.3	Yes	WT	BRAFV600E
14		PMP5.4	Pelvis	Peritoneal desease	5	o-PMP5.4	Yes	WT	BRAFV600E
15	12	PMP12.1	retrogastric metástasis	Peritoneal desease	0	o-PMP12.1	No	KRASG12D	WT
16		PMP12.2	Pancreas tail	Peritoneal desease	20	o-PMP12.2	Yes	KRASG12D	WT
17		PMP12.3	Subhepatic lesion	Peritoneal desease	0	o-PMP12.3	No	KRASG12D	WT
18	15	PMP15.1	Right upper quadrant tumor	Peritoneal desease	0	o-PMP15.1	No	KRASG12D	WT
19		PMP15.2	Wall tumor 1	Peritoneal desease	5	o-PMP15.2	Yes	KRASG12D	WT
20		PMP15.3	Colon tumor	Peritoneal desease	5	o-PMP15.3	No	KRASG12D	WT
21		PMP15.4	Wall tumor 2	Peritoneal desease	5	o-PMP15.4	Yes	KRASG12D	WT
22		PMP15.5	Small intestine tumor	Peritoneal desease	0	o-PMP15.5	No	KRASG12D	WT
23	17	PMP17.2	Right subhepatic	Peritoneal desease	5	o-PMP17.2	No	KRASG12D	WT
24		PMP17.3	Colon splenic flexure metástasis	Peritoneal desease	5	o-PMP17.3	No	KRASG12D	WT
25		PMP17.4	Cecal appendix	Primary	5		na	KRASG12D	WT
26		PMP17.5	Right diaphragm metástasis	Peritoneal desease	0	o-PMP17.5	Yes	KRASG12D	WT
27		PMP17.6	Pelvis	Peritoneal desease	1	o-PMP17.6	No	KRASG12D	WT
28	18	PMP18.1	Parietal metástasis	Peritoneal desease	1		na	KRASG12V	WT
29		PMP18.2	Abdominal wall metástasis	Peritoneal desease	5	o-PMP18.2	Yes	KRASG12V	WT
30		PMP18.3	Wall metástasis	Peritoneal desease	0	o-PMP18.3	Yes	KRASG12V	WT
31		PMP18.4	Metastasis between small intestine	Peritoneal desease	0	o-PMP18.4	No	KRASG12V	WT
32	21	PMP21.2	Left anterior peritoneum	Peritoneal desease	2	o-PMP21.2	No	KRASG12D	WT
33		PMP21.3	Omentum	Peritoneal desease	5	o-PMP21.3	Yes	KRASG12D	WT
34		PMP21.4	Pericecal tumor	Peritoneal desease	1	o-PMP21.4	No	KRASG12D	WT
35	24	PMP24.1	Meso-ileal metástasis	Peritoneal desease	5	o-PMP24.1	Yes	KRASG12D	WT
36		PMP24.2	Cecal appendix	Primary	0		na	KRASG12D	WT
37		PMP24.4	Right diaphragm peritoneum	Peritoneal desease	0	o-PMP24.4	No	KRASG12D	WT
38	28	PMP28.2	Right paravertebral lesion	Peritoneal desease	5	o-PMP28.2	Yes	KRASG12C	WT
39	29	PMP29.2	Omentum	Peritoneal desease	7	o-PMP29.2	Yes	KRASG12C	WT
40		PMP29.3	Mesentery of small intestine	Peritoneal desease	30		na	KRASG12C	WT
41		PMP29.4	Pelvic peritoneum	Peritoneal desease	7	o-PMP29.4	Yes	KRASG12C	WT
42		PMP29.5	Round hepatic ligament	Peritoneal desease	5	o-PMP29.5	Yes	KRASG12C	WT
43	32	PMP32.1	Abdominal wall tumor metastasis	Peritoneal desease	0		na	KRASG12V	WT
44		PMP32.2	Entero-vaginal fistula	Peritoneal desease	1	o-PMP32.2	Yes	KRASG12V	WT
45	33	PMP33.2	Cecal appendix	Primary	1	o-PMP33.2	Yes	KRASG12D	WT
46		PMP33.3	Ovarian lesion	Peritoneal desease	25	o-PMP33.3	Yes	KRASG12D	WT
47		PMP33.4	Omentum	Peritoneal desease	15	o-PMP33.4	Yes	KRASG12D	WT
48		PMP33.5	Small intestine metastasis	Peritoneal desease	15		na	KRASG12D	WT
49		PMP33.6	Periappendicular lesion	Peritoneal desease	1		na	KRASG12D	WT
50	35	PMP35.2	Omentum	Peritoneal desease	5	o-PMP35.2	Yes	KRASG12D	WT
51		PMP35.3	Cecal appendix	Primary	5		na	KRASG12D	WT
52		PMP35.4	Right diaphragm	Peritoneal desease	1	o-PMP35.4	Yes	KRASG12D	WT
53		PMP35.5	Mesentery of small intestine	Peritoneal desease	5		na	KRASG12D	WT
54	39	PMP39.1	Right diaphragm	Peritoneal desease	5	o-PMP39.1	Yes	KRASG12D	WT
55		PMP39.2	Hepatic hilum	Peritoneal desease	1		na	KRASG12D	WT
56		PMP39.3	Omentum	Peritoneal desease	1		na	KRASG12D	WT
57		PMP39.4	Left pelvic peritoneum	Peritoneal desease	0		na	KRASG12D	WT
58	41	PMP41.1	Subhepatic right diaphragm	Peritoneal desease	1		na	KRASG12D	WT
59		PMP41.2	Cecal appendix	Primary	12	o-PMP41.2	Yes	KRASG12D	WT
60		PMP41.3	Pelvic peritonectomy	Peritoneal desease	5	o-PMP41.3	Yes	KRASG12D	WT
61		PMP41.4	Omentum	Peritoneal desease	1		na	KRASG12D	WT
62	42	PMP42.1	Subhepatic right diaphragm	Peritoneal desease	5		na	KRASG12D	WT
63		PMP42.2	Glisson´s capsule	Peritoneal desease	5		na	KRASG12D	WT
64		PMP42.3	Omentum	Peritoneal desease	5		na	KRASG12D	WT
65		PMP42.4	Iliohepatic peritoneum	Peritoneal desease	5	o-PMP42.4	Yes	KRASG12D	WT
66		PMP42.5	Omentum	Peritoneal desease	10		na	KRASG12D	WT
67		PMP42.6	Pericaval lesion	Peritoneal desease	1		na	KRASG12D	WT
68	46	PMP46.2	Pelvic peritoneum	Peritoneal desease	0	o-PMP46.2	No	KRASG12D	WT
69		PMP46.3	Right diaphragm and retrohepatic	Peritoneal desease	0		na	KRASG12D	WT
70	47	PMP47.1	Small intestine serous metástasis	Peritoneal desease	10	o-PMP47.1	No	KRASG12D	WT
71		PMP47.2	Mesentery of small intestine metástasis	Peritoneal desease	12		na	KRASG12D	WT
72		PMP47.3	Gastric surface	Peritoneal desease	12		na	KRASG12D	WT
73		PMP47.4	Omentum	Peritoneal desease	5	o-PMP47.4	Yes	KRASG12D	WT
74		PMP47.5	Left iliac fossa wall lesion	Peritoneal desease	5		na	KRASG12D	WT

## Sheet: Supplementary Figure 6
Supplementary Table 6: Validation of druggable targets in the tumor samples from PMP patients by droplet digital PCR (ddPCR)
Patient	Sample Code	Type of patient sample	Mutation detected in the preclinical model (WES)	Mutation evaluated in patient sample (ddPCR)	% VAF in patient sample (ddPCR)	% tumor cells in patient sample (H&E)
5	PMP5.1	Intraperitoneal metastasis	BRAFV600E	BRAFV600E	34.65	10
	PMP5.2	Intraperitoneal metastasis	BRAFV600E	BRAFV600E	4.45	3
	PMP5.3	Intraperitoneal metastasis	na	BRAFV600E	20.2	1
	PMP5.4	Intraperitoneal metastasis	na	BRAFV600E	17	5
12	PMP12.1	Intraperitoneal metastasis	na	KRASG12D	11	0
	PMP12.2	Intraperitoneal metastasis	KRASG12D	KRASG12D	7.15	20
	PMP12.3	Intraperitoneal metastasis	na	KRASG12D	11.85	0
15	PMP15.1	Intraperitoneal metastasis	na	KRASG12D	6.55	0
	PMP15.2	Intraperitoneal metastasis	na	KRASG12D	4.1	5
	PMP15.3	Intraperitoneal metastasis	na	KRASG12D	4.035	5
	PMP15.4	Intraperitoneal metastasis	KRASG12D	KRASG12D	4.45	5
	PMP15.5	Intraperitoneal metastasis	na	KRASG12D	0.41	0
17	PMP17.1	Intraperitoneal metastasis	KRASG12D	KRASG12D	0.0225	1
	PMP17.2	Intraperitoneal metastasis	na	KRASG12D	0.065	5
	PMP17.3	Intraperitoneal metastasis	na	KRASG12D	0.335	5
	PMP17.4	Primary tumor	na	KRASG12D	0.595	5
	PMP17.5	Intraperitoneal metastasis	KRASwt	KRASG12D	0.11	0
	PMP17.6	Intraperitoneal metastasis	na	KRASG12D	1.38	1
21	PMP21.1	Intra-abdominal mucin	na	KRASG12D	0.36	0
	PMP21.2	Intraperitoneal metastasis	na	KRASG12D	0.06425	2
	PMP21.3	Intraperitoneal metastasis	KRASG12D	KRASG12D	1.475	5
	PMP21.4	Intraperitoneal metastasis	na	KRASG12D	4.775	1
	PMP21.5	Intraperitoneal metastasis	KRASG12D	KRASG12D	1	1
24	PMP24.1	Intraperitoneal metastasis	KRASG12D	KRASG12D	1.03	5
	PMP24.2	Primary tumor	na	KRASG12D	9.1	0
	PMP24.3	Intraperitoneal metastasis	KRASG12D	KRASG12D	0.0725	1
	PMP24.4	Intraperitoneal metastasis	na	KRASG12D	1.61	0
28	PMP28.1	Intra-abdominal mucin	na	KRASG12C	7	0
	PMP28.2	Intraperitoneal metastasis	KRASG12C	KRASG12C	15	5
29	PMP29.1	Intra-abdominal mucin	na	KRASG12C	15.15	15
	PMP29.2	Intraperitoneal metastasis	KRASG12C	KRASG12C	6.4	7
	PMP29.3	Intraperitoneal metastasis	na	KRASG12C	2.55	30
	PMP29.4	Intraperitoneal metastasis	KRASG12C	KRASG12C	4.25	7
	PMP29.5	Intraperitoneal metastasis	na	KRASG12C	0.275	5
33	PMP33.1	Intra-abdominal mucin	na	KRASG12D	23.5	60
	PMP33.2	Primary tumor	na	KRASG12D	2.63	1
	PMP33.3	Intraperitoneal metastasis	KRASG12D	KRASG12D	4.4	25
	PMP33.4	Intraperitoneal metastasis	na	KRASG12D	3.55	15
	PMP33.5	Intraperitoneal metastasis	na	KRASG12D	7.4	15
	PMP33.6	Intraperitoneal metastasis	na	KRASG12D	23.1	1
35	PMP35.1	Intra-abdominal mucin	na	KRASG12D	4.7	0
	PMP35.2	Intraperitoneal metastasis	KRASG12D	KRASG12D	1.2	5
	PMP35.3	Primary tumor	na	KRASG12D	14.275	5
	PMP35.4	Intraperitoneal metastasis	na	KRASG12D	2.455	1
	PMP35.5	Intraperitoneal metastasis	na	KRASG12D	1.485	5
39	PMP39.1	Intraperitoneal metastasis	KRASG12D	KRASG12D	1.145	5
	PMP39.2	Intraperitoneal metastasis	na	KRASG12D	0.745	1
	PMP39.3	Intraperitoneal metastasis	na	KRASG12D	0.0255	1
	PMP39.4	Intraperitoneal metastasis	na	KRASG12D	0	0
41	PMP41.1	Intraperitoneal metastasis	na	KRASG12D	0.845	1
	PMP41.3	Intraperitoneal metastasis	KRASG12D	KRASG12D	8.6	5
	PMP41.4	Intraperitoneal metastasis	na	KRASG12D	2.81	1
42	PMP42.1	Intraperitoneal metastasis	na	KRASG12D	0.415	5
	PMP42.2	Intraperitoneal metastasis	na	KRASG12D	2.9	5
	PMP42.3	Intraperitoneal metastasis	na	KRASG12D	1.845	5
	PMP42.4	Intraperitoneal metastasis	KRASG12D	KRASG12D	3.35	5
	PMP42.5	Intraperitoneal metastasis	na	KRASG12D	9.9	10
	PMP42.6	Intraperitoneal metastasis	na	KRASG12D	2.6	1
46	PMP46.1	Intra-abdominal mucin	KRASG12D	KRASG12D	6.9	0
	PMP46.2	Intraperitoneal metastasis	na	KRASG12D	0.065	0
	PMP46.3	Intraperitoneal metastasis	na	KRASG12D	0.105	0
	PMP46.4	Primary tumor	KRASG12D	KRASG12D	0.025	0
47	PMP47.2	Intraperitoneal metastasis	na	KRASG12D	7.95	12
	PMP47.3	Intraperitoneal metastasis	na	KRASG12D	10.45	12
	PMP47.4	Intraperitoneal metastasis	KRASG12D	KRASG12D	4.9	5
	PMP47.5	Intraperitoneal metastasis	na	KRASG12D	0.825	5
Supplementary Table 6: Validation of druggable targets in the tumor samples from PMP patients by droplet digital PCR (ddPCR). ddPCR was used to detect and validate BRAFV600E, KRASG12D and KRASG12C mutations in gDNA isolated from PMP patient samples. In the table is indicated the patient, sample code, type of patient sample, mutation detected in preclinical models by whole exome sequencing (WES), …
